# Supplementary material for: On the Biosynthesis of Bioactive Tryptamines in Black Cohosh (Actaea racemosa L.)
Source: Plants (Basel). 2025 Jan 20;14(2):292. doi: 10.3390/plants14020292 (PMC11768127; doi:10.3390/plants14020292)
Supplement: Supplementary file 1 [file plants-14-00292-s001.zip]

Archive with 1 entries (1 files):
- plants-3408171-supplementary.pdf
